# Supplementary material for: LC–MS/MS Phytochemical Profiling, Antioxidant Activity, and Cytotoxicity of the Ethanolic Extract of Atriplex halimus L. against Breast Cancer Cell Lines: Computational Studies and Experimental Validation
Source: Pharmaceuticals (Basel). 2022 Sep 16;15(9):1156. doi: 10.3390/ph15091156 (PMC9503641; doi:10.3390/ph15091156)
Supplement: Supplementary file 1 [file pharmaceuticals-15-01156-s001.zip]

Archive with 2 entries (2 files):
- Supplementary file S1.pdf
- Supplementary file S2 (LC-MS-MS Standards).pdf
